# Supplementary material for: Protective Effect of Oral BCG and Inactivated Mycobacterium bovis Vaccines in European Badgers (Meles meles) Experimentally Infected With M. bovis
Source: Front Vet Sci. 2020 Feb 4;7:41. doi: 10.3389/fvets.2020.00041 (PMC7011093; doi:10.3389/fvets.2020.00041)
Supplement: Supplementary file 4 [file Table_4.XLSX]

## Sheet: P22 ELISA
		Before Vaccination		3 week after vaccination		8 week after vaccination		Challenge		2 weeks after infection		7 weeks after infection		Final day
BADGER ID	GROUP	OD	% ELISA	OD	% ELISA	OD	% ELISA	OD	% ELISA	OD	% ELISA	OD	% ELISA	OD	% ELISA
369	Control	0.15855	44.5866	0.1863	52.3903	0.14765	41.5214	0.212	84.244	0.20145	80.0517	0.30805	122.412	0.341	78.9078
1464	Control	0.1303	36.6423	0.1452	40.8324	0.13845	38.9342	0.10675	42.42	0.12505	49.692	0.27725	110.173	2.4084	557.306
2191	Control	0.1208	33.9708	0.13685	38.4843	0.18025	50.689	0.114	45.301	0.1267	50.3477	0.1683	66.8786	0.299	69.1889
5338	Control			0.2585	72.694	0.1684	47.3566	0.1424	56.5865	0.22515	89.4695	0.2016	80.1113	0.279	64.5609
5360	Control	0.14825	41.6901	0.1074	30.2025	0.1091	29.8945	0.08915	35.4262	0.09765	38.8039	0.15855	63.0042	0.1793	41.4902
866	Control	0.1311	35.9227	0.25565	67.1703	0.2691	70.7042	0.20325	53.4025	0.5329	172.237	0.90235	291.645	0.62655	248.977
1500	Control	0.4916	134.703	0.5118	139.649	0.4947	129.979	0.46815	151.309	0.41085	132.789	0.64675	209.034	0.76405	303.616
1661	Control	0.1741	47.7052	0.1753	46.0589	0.1937	50.8933	0.2129	84.6016	0.3765	121.687	0.831	268.584	0.72185	286.847
3959	Control	0.1796	49.2122	0.16965	44.5744	0.2077	54.5717	0.11555	45.9169	0.28175	91.0633	0.3017	97.5113	0.34775	138.188
5225	Control	0.18905	51.8016	0.16955	44.5481	0.19265	50.6174	0.22235	71.8649	0.21975	71.0246	0.2215	71.5902	0.6079	241.566
8248	Control	0.199	54.528	0.166	43.6153	0.2165	56.8839	0.189	75.1043	0.3864	124.887	0.596	192.631	0.45515	180.866
9761	Control	0.1394	38.197	0.12245	32.1729	0.15165	39.845	0.1638	43.0373	0.24985	80.7531	0.20715	66.9522	0.38585	153.328
2966	BCG	0.2247	63.189	0.17175	48.2987	0.1311	35.9227	0.16505	65.5871	0.14735	58.5535	0.1418	56.3481	0.213	68.8429
5179	BCG	0.15305	43.0399	0.1977	55.5962	0.15755	43.1703	0.291	115.637	0.3604	143.215	0.3721	147.864	0.4152	149.798
5296	BCG	0.4481	126.012	0.466	129.925	0.42505	124.067	0.34095	135.486	0.5968	237.155	0.5542	220.227	0.4679	151.228
5770	BCG	0.18435	51.842	0.20865	58.6755	0.1969	53.9526	0.23655	93.9996	0.2631	104.55	0.27515	109.338	0.26305	85.0194
9538	BCG	0.22105	62.1625	0.22705	63.8498	0.1473	40.3617	0.17255	68.5675	0.2251	89.4496	0.1987	78.9589	0.3172	73.4004
3902	HIMB	0.21625	59.2547	0.1358	35.6805	0.2115	55.5702	0.2385	77.0847	0.32785	105.963	0.27885	90.1261	0.21555	56.6343
4327	HIMB	0.1963	53.7882	0.1937	50.8933	0.14255	37.454	0.1544	49.903	0.2971	96.0246	0.26945	87.0879	0.24735	98.2913
7228	HIMB	0.139	38.0874	0.17975	47.2281	0.12735	33.4603	0.31065	100.404	0.28045	90.6432	0.36495	117.954	0.37105	119.926
7603	HIMB	0.1674	45.8693	0.14655	38.505	0.14185	37.2701	0.18145	58.6458	0.222	71.7518	0.2352	76.0181	0.27585	89.1564
8739	HIMB	0.6937	190.081	1.0105	265.502	0.78635	206.608	2.27545	735.44	2.233	721.719	2.31835	749.305	1.51475	397.99
9413	HIMB	0.2129	58.3368	0.16845	44.2591	0.1714	45.0342	0.3494	112.928	0.37755	122.027	0.65105	210.423	0.39255	103.14
9980	HIMB	0.3675	100.699	0.38985	102.43	0.29085	76.4188	0.48095	155.446	0.35025	113.203	0.8547	276.244	2.304	605.36
